# Supplementary material for: Inflammation induced by incomplete radiofrequency ablation accelerates tumor progression and hinders PD-1 immunotherapy
Source: Nat Commun. 2019 Nov 28;10:5421. doi: 10.1038/s41467-019-13204-3 (PMC6883042; doi:10.1038/s41467-019-13204-3)
Supplement: Supplementary file 4 — Source Data [file 41467_2019_13204_MOESM4_ESM.xlsx]

## Sheet: Figure1
Figure B and C	Survival data
	group: 1= without residual tumor;2=with residual tumor	overall survival (month)	survival status:1=dided;0=live	time to new metastsis (month)	status of new metastasis:1=with new metastasis;2=without new metastasis
	1	62	1	36	1
	1	38	1	22	1
	1	28	1	13	1
	1	36	1	12	1
	1	29	1	15	1
	1	74	0	58	1
	1	19	1	8	1
	1	23	1	23	0
	1	20	0	12	1
	1	32	1	14	1
	1	30	1	16	1
	1	18	1	8	1
	1	21	1	11	1
	1	38	1	22	1
	1	43	0	38	1
	1	27	1	27	0
	1	26	1	6	1
	1	28	0	9	1
	1	52	0	13	1
	1	26	0	12	1
	1	27	1	14	1
	1	37	1	17	1
	1	38	0	20	1
	1	41	0	18	1
	1	28	1	6	1
	1	56	1	7	1
	1	48	1	26	1
	1	32	0	8	1
	1	27	1	12	1
	1	16	1	3	1
	1	17	1	4	1
	1	9	1	2	1
	1	13	1	3	1
	1	20	1	9	1
	1	14	0	6	1
	1	16	1	7	1
	1	17	1	10	1
	1	15	1	3	1
	1	29	1	12	1
	1	38	1	19	1
	1	60	0	60	0
	1	17	1	3	1
	2	15	1	4	1
	2	13	1	6	1
	2	14	1	3	1
	2	9	1	2	1
	2	10	1	5	1
	2	15	1	10	1
	2	18	1	6	1
	2	21	1	7	1
	2	20	1	5	1
	2	18	1	6	1
	2	19	1	7	1
	2	22	1	4	1
	2	13	1	2	1
	2	17	1	3	1
	2	21	1	12	1
	2	16	1	4	1
	2	20	1	6	1
	2	15	1	4	1
	2	9	1	2	1
	2	17	1	4	1
	2	11	1	8	1
	2	8	1	3	1
	2	12	1	4	1
	2	20	1	8	1
	2	15	1	12	1
	2	25	1	8	1
	2	36	1	14	1
	2	16	1	5	1
	2	30	1	10	1
	2	22	1	8	1
	2	16	1	7	1
	2	41	1	15	1
	2	32	1	13	1
	2	40	1	18	1
	2	23	1	12	1
	2	21	1	6	1
	2	18	1	5	1
	2	37	1	18	1
	2	30	1	9	1
	2	22	1	10	1
	2	39	1	12	1
	2	17	1	8	1
	2	9	1	4	1
	2	15	1	4	1

## Sheet: Figure2
	Figure 2B	Tumor size (mm2)						Figure 2C	Tumor weight (g)		Figure 2E	Survival time			Figure 2G	Tumor size (mm2)											Figure 2H	Tumor weight (g)				Figure 2J	Survival time (day)
			CT26		MC38			CT26				CT26					CT26					MC38					CT26						CT26
			untreated	iRFA	untreated	iRFA		untreated	iRFA		day	untreated	iRFA				isotype	αPD-1	iRFA+isotype	iRFA+αPD-1		isotype	αPD-1	iRFA+isotype	iRFA+αPD-1		isotype	αPD-1	iRFA+isotype	iRFA+αPD-1		day	isotype	αPD-1	iRFA+isotype	iRFA+αPD-1
	day 12	1	52.44	63.84	54.67	53.2		0.435	0.57		33	1			day 10	1	51.35	54.4	51.68	53.72	day 12	41.25	40.47	42.48	51.06		0.43	0.233	0.48	0.57		33	1
		2	63.19	52.48	44.4	46.48		0.43	0.81		39	1				2	58.65	62.64	63.99	68.25		55.3	52.14	51.48	39.44		0.38	0.312	0.57	0.663		32	1
		3	48.1	55.89	39.53	42.56		0.38	0.588		34	1				3	62.48	48.36	64.78	59.34		39.65	38.64	39.65	41.34		0.458	0.41	0.622	0.588		28	1
		4	68.53	48	45.82	52		0.458	0.78		30	1				4	60.68	56.28	63.96	69		42	55.3	44.64	43.2		0.65	0.356	0.588	0.78		30	1
		5	54.6	58.32	42.48	48.51		0.65	0.755		37	1				5	56.44	63.36	65.52	50.7		44.25	56.44	56.44	36.3		0.389	0.387	0.78	0.755		36	1
		6	62.32	48	52.14	42.09		0.389	0.76		44	1				6	52.65	45.88	61.56	53.82		51.24	42.12	42.34	39.44		0.409	0.278	0.563	0.76		44	1
		7	58.22	56.25	57.27	43.2		0.409	0.812		34	1				7	56	51.83	62.4	48.8		40.67	49.2	38.86	55.76		0.488	0.441	0.589	0.517		29	1
		8	47.74	50.41	42.35	39.44		0.312	0.55		42	1				8	57.27	57.51	60.75	60.68		37.26	35.5	55.3	40.56		0.49	0.322	0.773	0.55		40	1
		9	66.24	62.41	53.6	56		0.49	0.652		43	1				9	63.36	64.17	59.94	58.96		48.38	47.45	50.41	48.96		0.443	0.412	0.55	0.378		36	1
		10	57.51	65.61	37.82	42		0.443	0.48		35	1				10	59.5	55.5	58.32	53.13		50.63	50.63	44.53	51.59		0.435	0.215	0.652	0.48		35	1
	day 14	1	58.5	40.12	58.4	39.53		MC38			26		1		day 12	1	58.48	55.61	34.56	34.63	day 14	28.5	44.84	32.43	57.4		MC38					29		1
		2	67.08	26.52	49.64	32.43		untreated	iRFA		32		1			2	66.6	60.52	35.04	35.2		39.44	44.53	38.86	45		isotype	αPD-1	iRFA+isotype	iRFA+αPD-1		38		1
		3	54.6	35.64	40.2	33.6		0.342	0.612		25		1			3	68.88	48.36	33.18	24.36		26.4	56.44	29.5	43.07		0.425	0.143	0.588	0.5556		43		1
		4	73.8	42.09	52.36	33.39		0.411	0.458		28		1			4	72.68	57.62	36.34	28.56		32.24	42.12	32.43	48.64		0.376	0.313	0.612	0.603		33		1
		5	58.65	37.82	49.28	28.6		0.367	0.512		36		1			5	65.57	59.34	38.71	34.45		30.21	50.63	35.34	41.54		0.463	0.223	0.447	0.487		35		1
		6	70.52	39.65	58.32	29.44		0.298	0.703		27		1			6	53.82	48.84	40.29	36.04		27.44	58.32	28.6	45.82		0.487	0.189	0.563	0.512		42		1
		7	62.25	32.76	65.36	34.65		0.308	0.558		34		1			7	62.48	51.83	41.08	33.92		32.13	38.35	40.3	61.92		0.345	0.145	0.423	0.677		48		1
		8	50.7	35.99	44.64	30.36		0.428	0.635		29		1			8	62.37	57.51	26.22	32.66		25.5	52.26	33.18	46.72		0.446	0.167	0.664	0.487		51		1
		9	71.25	29	57.51	37.12		0.413	0.433		26		1			9	71.38	58.32	34.44	30		30.6	40.5	25.3	54.27		0.517	0.189	0.453	0.367		39		1
		10	64.68	40.2	42.21	35.2		0.384	0.469			MC38				10	70.47	52.26	34.86	31.62		33.8	51.24	32.86	56.8		0.389	0	0.559	0.458		40		1
	day 16	1	63.84	56	64.38	44.53		0.513	0.584			untreated	iRFA		day 14	1	65.86	58.65	58.32	53.3	day 16	42.56	38.86	42.56	62.37		0.454	0.257	0.532	0.516		29			1
		2	79.68	56	55.61	42.34		0.337	0.533		42	1				2	74.69	70.47	50.22	50.7		41.34	32.13	45.82	52.44		0.376	0.123	0.572	0.432		31			1
		3	62.16	51.35	43.2	38.86					65	1				3	82.32	55.38	52.92	40.29		48.64	48.96	36.72	51.24							24			1
		4	81.37	55.3	57.27	45.36					42	1				4	88.58	62.25	54.68	39.78		44.25	44.53	40.56	53.25							28			1
		5	70.31	50.41	55.25	41.18		Figure 2D	No. of metastatic nodule		58	1				5	75.66	65.12	55.9	42.6		46.36	38.35	42.12	55.76		Figure 2I	No. of metastatic nodule				30			1
		6	78.72	53.25	62.48	39.22		CT26			40	1				6	62.16	58.22	66.4	49.14		50.16	42.6	39.96	49.28		CT26					27			1
		7	69.92	50.41	72.38	42.6		untreated	iRFA		44	1				7	70.68	62.4	62.48	48.36		40.26	28.52	50.25	70.07		isotype	αPD-1	iRFA+isotype	iRFA+αPD-1		34			1
		8	68.16	46.61	48.64	41.18		8	45		48	1				8	76.44	58.32	42	50.56		42	41.18	41.18	53.72		8	0	45	37		30			1
		9	76.23	60.52	64.38	50.25		0	36		60	1				9	78.57	64.32	58.22	52.65		40.56	38.19	44.53	59.34		0	7	36	44		26			1
		10	72	58.32	48.24	45.36		15	63		50	1				10	83.83	65.86	48.99	51.84		42.48	32	39.53	66.22		15	4	63	54		26			1
	day 18	1	80.34	87.12	70.47	62.37		21	52		46	1			day 16	1	78.4	65.61	89.89	80.34	day 18	55.61	32.86	55.3	68.53		25	12	52	48		34				1
		2	105.27	82.56	65.45	60.48		14	23		36		1			2	90.48	74.62	91.67	78.28		48.28	25.3	60.68	67.15		14	0	23	27		32				1
		3	70.3	79.38	59.64	54.4		9	68		42		1			3	98.44	70.47	89.76	71.76		62.48	42.16	66.64	59.64		9	0	45	47		28				1
		4	95.55	94.64	72.38	62.37		0	44		40		1			4	105.3	64.8	81	63		48.36	29.5	58.8	72.38		6	3	44	36		27				1
		5	81.48	88.27	64.38	65.61		5	38		38		1			5	92.4	76.36	80.34	77.22		57.27	22.44	67.34	71.76		5	1	38	18		40				1
		6	102.08	75.53	70.68	62.78		29	59		30		1			6	82.62	58.65	94.16	84.46		69.35	30.6	55.76	70.56		29	0	59	28		30				1
		7	87.48	84.39	80.36	55.38		31	61		40		1			7	86.32	58.8	103.4	82.62		44.2	18.62	68.25	80.36		18	8	38	49		26				1
		8	72.52	77.35	59.34	60.35		MC38			41		1			8	90.3	72.54	79.9	85.28		51.24	21.2	55.38	59.34		MC38					24				1
		9	84.68	97.37	72.54	61.56		untreated	iRFA		39		1			9	94.3	78.3	96.9	89.76		52.29	30.21	59.34	72.54		isotype	αPD-1	iRFA+isotype	iRFA+αPD-1		25				1
		10	89.27	92.7	60.68	65.36		0	2		38		1			10	100.58	66.22	80.75	88.64		46.5	20	52.44	71.28		0	0	12	0		30				1
	day 20	1	96.6	130.2	80.64	74.26		0	6		32		1		day 18	1	95.55	74.4	109.76	100.7	day 20	72.2	25.5	70.84	77.35		0	0	6	23
		2	117.12	125.44	75.84	79.68		0	8		32		1			2	118.34	80.36	117.12	103.55		67.45	18.55	79.38	72.38		8	0	8	9			CT26
		3	90.44	106.56	69.92	81.34		2	0							3	113.52	82.17	123.42	97.01		75.33	40.15	82.17	83.3		0	0	26	12			isotype	αPD-1	iRFA+isotype	iRFA+αPD-1
		4	115.2	120.51	84.63	88.36		5	0							4	120.65	70.56	117.3	89.25		68.25	21.42	78.26	81.37		0	0	0	18		48	1
		5	98.28	124.63	75.53	82.65		0	4							5	108.3	73.47	109.8	99.55		71.25	15.68	82.65	87.22		9	5	9	0		45	1
		6	115.2	125.66	82.45	74.8		0	5							6	98.88	63.84	121.77	104.65		78.4	28.42	69.35	78.26		0	0	5	14		50	1
		7	103.5	132.21	90.3	86.45		0	0							7	104.16	66.64	128	110.2		55.3	18.4	96.46	91.16		5	0	0	9		56	1
		8	99.76	121.2	71.28	89.44		0	10							8	106.4	75.33	105	106.95		63.36	15.3	88.36	69.66		12	0	15	7		46	1
		9	103.7	128.52	90.3	77.4		1	1							9	108.3	85.54	126.25	121.42		62.24	32.24	82.32	88.27		0	0	7	0		44	1
		10	107.69	124.44	72.38	90.48										10	122.76	69.16	110.88	114.39		60.68	17.28	79.68	76							54	1
	day 22	1	115.57	168.51	90.48	98.58									day 20	1	116.56	85.54	143.75	134.64	day 22	88.36	24.91	96.46	92.56							40	1
		2	131	150.48	84.39	100.44										2	140.36	90.48	142.24	138.6		79.54	15.64	100.57	109.76							48	1
		3	115.62	142.5	78.96	92.4										3	123.6	95.4	161.13	122.5		85.86	38.43	106.4	86.33							65	1
		4	140.17	156.25	95.4	106.22										4	138.75	76.36	139.32	118.75		79.38	18.4	98.58	93.28							70		0
		5	124.23	161.46	83.66	99.36										5	121.54	88.58	136.25	122.55		90.3	16.34	113.28	113.68							70		0
		6	132.31	155.25	96.46	95.4										6	119	74.26	153.44	137.61		92.56	30.38	92.4	92.56							56		1
		7	128.27	152.76	100.7	104.16										7	124.46	80.64	163.68	132.66		69.35	12.6	109.25	104.4							66		1
		8	118.58	162.14	82.56	109.18										8	124.44	90.3	134.64	129.98		72.38	18.4	112.32	84.39							46		1
		9	124.63	150.29	99.99	88.74										9	128.52	92.4	138.75	156		70.31	32.86	104.34	99.75							54		1
		10	130.29	145.41	86.24	110.4										10	145.41	75.2	123.54	140.7		77.08	15.3	97.37	88.4							62		1
	day 24	1	148.74	223.48	105.28	120.51									day 22	1	142.5	104.34	187.33	168	day 24	100.28	26.32	118.77	106.4							51		1
		2	169.2	198.45	99.36	134.31										2	176.53	100.58	193.05	172.78		95.23	18.4	122.5	131.25							70		0
		3	142.31	200.83	98.44	116.48										3	156.4	113.49	201.15	168.54		104.34	40.56	132.68	105.45							70		0
		4	176.4	219.62	113.49	138.24										4	179.31	87.72	188.5	154.96		95.4	20.5	123.9	115.36							39			1
		5	158.36	215.28	100.44	122.72										5	150.48	98.28	183.96	157.04		110.4	15.19	120.96	140.3							42			1
		6	166.14	209.25	116.48	119.78										6	148.35	85.36	190.72	184.8		107.35	35.34	135.52	118.8							28			1
		7	163.52	196.68	117.6	136.4										7	158.7	98.28	200.34	161.32		86.67	9.43	132.25	120.51							28			1
		8	149.6	218.55	95.79	147.5										8	153.67	106.4	184.44	172.05		93.28	16.81	128.62	99.64							30			1
		9	148.2	208.56	112.2	122.4										9	168.99	104.16	189.21	190.8		85.26	38.43	126.56	115.44							50			1
		10	158.51	195.36	95.88	144.3										10	174.23	80.19	168.19	183.92		93.1	21.2	122.85	97.65							42			1
	day 26	1	172.55		120.51	155.61									day 24	1	172.62	130.68	220.32	206.98	day 26	132.3	38.35	144.176	122.5							38			1
		2	196.3	255.84	116.39	177.5										2	208.74	128.62	216.84	211.47		118.45	32.13	153.51	165.77							36			1
		3	169.92	280	115.36	154.28										3	184.6	136.96	227.7	205.74		122.57	55.3	166.5	124.63							33			1
		4	208.98	265.53	130.38	182.5										4	202.94	108.3	208.08	191.7		109.25	28.32	156.4	129.78							34				1
		5	189.44	261.63	120.64	166.98										5	178.35	121.54	202.5	198.56		128.52	21.2	154.58	168.96							46				1
		6	203.28	279.46	135.52	159.3										6	182.7	108.48	215.04	216.15		136.8	45.36	157.2	138.6							32				1
		7	190.28	249.55	142.24	169.4										7	188.94	125.4	250.85	189.44		103.23	15.3	166.37	139.92							29				1
		8	178.25	271.44	119.31	188.34										8	175.54	130.38	213.3	199.12		104.34	30.5	162.23	132.31							44				1
		9	188.48	284.17	145.2	154.28										9	198.4	118.65	215.16	249.92		93.1	49.2	163.68	140.76							36				1
		10	192.5	259.55	120.51	180.29										10	200.64	99.44	183.96	215		107.1	28.32	168.36	120.51							48				1
	day 28	1	191.77		145.41	188.34									day 26	1	198.45	156.4		244.64	day 28	142.68	50.37	184.32	138.86							52				1
		2	223.08	299.25	139.52	202.53										2		148.48	289.17	256.88		139.15	47.36	192.57	187.05							42				1
		3	189.44	315.56	135.42	185.42										3	184.6	160.48		237.01		154.94	70.31	181.76	148.83							40				1
		4			150.48	233.45										4		138.43	255.2	217.8		133.92	32.24	199.5	153.51
		5	215.8	295.74	142.68	196.25										5	212.52	141.25	249.4	230.74		162.44	34.32	174.15	193.12
		6	220.57	335.4	159.46	203.49										6	225.6	1332.5	238.56	255.5		165.06	55.3	172.86	160.29
		7	212.52	284.8	165.41	200.22										7	230.04	126.41		218.32		123.12	15.4	192.4	159.82
		8	208.28		144.16	211.4										8	224.75	160.48	259.88	221.68		120.96	38.86	195.19	152.76
		9	215.74		170.4	187.44										9	231.46	135.16	280.86			118.8	69.35	183.6	168.51
		10	224.1	280.44	148.35	211.68										10	240.7	129.71	233.52	265.72		121.68	32.13	178.35	150.29
															day 28	1	226.57	188.34		279.24
																2		168.51
	Figure 2I	Tumor weight (g)														3	231.24	199.92		272.32
			CT26
			Vehicle	αPD-1	iRFA+vehicle	iRFA+αPD-1		iRFA+αPD-1								4		176.25	337.12	261.44
			0.43	0.233	0.48	0.57		37								5	245.28	168.75	283.02	251.81
			0.38	0.312	0.57	0.663		44								6		166.5	293.88
			0.458	0.41	0.622	0.588		54								7	252.17	174.24		247.42
			0.65	0.356	0.588	0.78		48								8	267.52	195.51		294.84
			0.389	0.387	0.78	0.755		27								9		163.48
			0.409	0.278	0.563	0.76		47								10		158.7	272.16	306.18
			0.488	0.441	0.589	0.517		36
			0.49	0.322	0.773	0.55		18
			0.443	0.412	0.55	0.378		28
			0.435	0.215	0.652	0.48		49
			MC38
			Vehicle	αPD-1	iRFA+vehicle	iRFA+αPD-1		iRFA+αPD-1
			0.425	0.143	0.588	0.5556		0
			0.376	0.313	0.612	0.603		23
			0.463	0.223	0.447	0.487		9
			0.487	0.189	0.563	0.512		12
			0.345	0.145	0.423	0.677		18
			0.446	0.167	0.664	0.487		0
			0.517	0.189	0.453	0.367		14
			0.389	0	0.559	0.458		9
			0.454	0.257	0.532	0.516		7
			0.376	0.123	0.572	0.432		0

## Sheet: Figure 4
		Figure 4A
			CT26 (Day 3) （cell/g tumor 106)						CT26 (Day 3) (% of CD45+)							CT26 (Day 9) （cell/g tumor 106)						CT26 (Day 9) (% of CD45+)
			CD45+	CD11b+	CD11b+Ly6Ghi	CD11b+Ly6Chi	CD11b+F4/80+			CD11b+	CD11b+Ly6Ghi	CD11b+Ly6Chi	CD11b+F4/80+			CD45+	CD11b+	CD11b+Ly6Ghi	CD11b+Ly6Chi	CD11b+F4/80+			CD11b+	CD11b+Ly6Ghi	CD11b+Ly6Chi	CD11b+F4/80+
		untreated	7.3301	4.2195	0.9612	1.1293	1.9096		untreated	48.6	7.03	10.4	17.9		untreated	13.3304	6.0012	1.6511	2.0206	2.5596		untreated	46.3	10.8	8.5	17.1
			8.3098	4.4803	1.0804	1.1202	1.7111			60.1	8.85	12.3	18.3			8.3589	4.7613	1.1893	1.2694	1.7601			56.8	15.1	10.8	19.5
			9.4796	4.9317	1.1698	1.3821	2.0895			56	8.72	8.12	15.6			10.8612	5.2096	1.3808	1.8617	2.0078			44.9	11.3	9.5	20.1
			10.4602	5.1099	1.3902	1.4082	2.2403			58.9	9.19	10.5	16.4			11.3387	4.9704	1.2298	1.6695	2.2316			52.5	13.1	9.1	19.3
			11.9387	5.3104	1.4415	1.4597	2.5512			53.4	9.04	11.7	15.8			10.1198	4.8599	1.5517	1.7088	1.8379			49.5	12.7	10	21.5
		iRFA	27.9711	20.522	5.7823	6.861	7.5907		iRFA	84.1	24.1	29.5	33.2		iRFA	33.0205	26.6207	3.5904	10.5501	12.1009		iRFA	82.6	12.9	31	36.4
			36.0305	26.8289	9.0087	9.1196	10.0316			86.7	26.7	26.8	34.6			27.1596	20.0018	2.6496	8.1322	9.8497			84.9	15	32.1	38.9
			29.8693	22.8801	6.7496	7.5805	8.5596			65.6	21.4	28.7	25.9			28.8311	21.4289	2.9521	8.6786	10.4412			68.2	11.9	28.9	30
			30.681	21.7813	7.1805	8.2092	9.0298			76.7	23.4	30	30.2			32.1422	23.5806	3.2495	9.0098	11.5279			81	14.3	30.3	32.8
			35.2188	25.4587	7.7921	8.7411	9.2614			79.3	22.5	29	29.6			30.8097	24.3814	3.0908	9.1314	10.6302			78.3	12.8	29.7	34.8
			MC38 (Day 3) （cell/g tumor 106)						MC38 (Day 3) (% of CD45+)							MC38 (Day 9) （cell/g tumor 106)						MC38 (Day 9) (% of CD45+)
			CD45+	CD11b+	CD11b+Ly6Ghi	CD11b+Ly6Chi	CD11b+F4/80+			CD11b+	CD11b+Ly6Ghi	CD11b+Ly6Chi	CD11b+F4/80+			CD45+	CD11b+	CD11b+Ly6Ghi	CD11b+Ly6Chi	CD11b+F4/80+			CD11b+	CD11b+Ly6Ghi	CD11b+Ly6Chi	CD11b+F4/80+
		untreated	6.56	2.5413	0.7701	1.0195	0.7101		untreated	39.1	11.4	18.4	10.8		untreated	12.4498	6.5099	0.9488	2.9013	2.68		untreated	52.3	7.64	23.3	21.5
			7.84	3.0498	1.0596	1.2318	0.9293			39.9	13.5	15.7	11.9			7.6296	2.7603	0.4204	1.1806	1.1503			36.2	5.52	15.5	15.1
			5.74	1.8901	0.6403	0.7306	0.5307			32.9	11.1	12.7	9.23			9.5512	4.3392	0.8221	1.8594	1.6786			45.4	8.63	19.5	17.6
			6.08	2.1517	0.7497	0.8811	0.6689			35.4	12.3	14.5	11			11.7208	4.7514	0.6585	2.1188	2.0305			40.5	5.67	18.1	17.3
			7.12	2.5803	0.8316	1.0892	0.7415			36.2	11.7	16.4	10.4			10.6306	4.1612	0.9007	1.8601	1.3111			39.1	9.32	17.5	12.3
		iRFA	20.5	12.6793	3.6205	4.0405	5.2224		iRFA	61.9	17.7	19.7	25.5		iRFA	25.4211	17.6189	2.9198	6.5092	8.5924		iRFA	69.3	11.5	25.6	33.8
			26.42	18.7622	5.6824	4.981	8.6288			71	21.5	18.8	33.7			32.6504	25.9004	3.1501	10.5712	12.6008			79.2	9.64	32.4	38.6
			21.32	15.4106	3.5483	6.5487	5.5314			72.2	16.7	30.7	25.9			28.6489	18.7295	2.9487	8.0211	10.6579			65.4	10.3	28	37.2
			19.63	11.8199	2.6692	4.0311	4.8179			60.2	13.6	20.5	24.6			27.2312	19.7421	3.3805	8.3096	8.1092			72.5	12.4	30.5	29.8
			22.45	14.3212	3.2788	5.1304	6.0705			63.8	14.6	22.9	27			34.203	29.1708	2.9002	12.2116	13.1718			85.3	8.48	35.7	38.5
		Figure 4B	M1/M2 ratio
			CT26		MC38
			Untreated	iRFA	Untreated	iRFA
		Day 3	0.7	0.45	1.3	0.52
			0.98	0.61	1.03	0.65
			0.77	0.68	0.95	0.75
			0.69	0.47	1.22	0.45
			0.88	0.54	1.42	0.37
		Day 9	0.76	0.48	0.42	0.21
			0.58	0.32	0.63	0.32
			0.62	0.42	0.55	0.42
			0.65	0.39	0.72	0.2
			0.53	0.51	0.48	0.25
		Figure 4C	mRNA expression (fold change)
			CT26 (Day 3)							CT26 (Day 9)
			Tgfb	Arg1	Indo	Il-2	Nos2			Tgfb	Arg1	Indo	Il-2	Nos2
		untreated	1	1	1	1	1		untreated	1	1	1	1	1
			0.882074	0.853998	1.41402	1.27401	0.826001			1.18301	1.08211	0.945002	0.785002	0.786109
			1.20111	1.18611	1.38198	1.38299	1.21118			1.302	1.42396	1.34591	1.261	0.928101
			0.965038	0.945007	1.34501	1.18501	1.03411			1.21201	1.19412	1.0221	0.993111	0.853973
			1.07098	0.761999	1.29801	1.166	0.874983			1.30493	1.20067	1.14399	0.864942	0.734009
		iRFA	11.792	10.988	7.877	1.48107	1.66701		iRFA	14.643	15.252	12.205	1.5321	0.594998
			10.0213	12.2331	5.965	1.862	0.875032			10.986	17.012	9.8321	0.87412	1.46193
			7.85508	14.0021	6.75501	1.05302	1.35297			12.8571	13.952	11.0561	0.917012	0.976012
			9.57311	12.678	7.012	1.358	1.07602			13.216	15.576	10.372	1.40993	1.04498
			9.76411	13.084	6.65301	1.27798	0.97599			11.7481	14.7131	9.5511	1.00699	0.824103
			MC38 (Day 3)							MC38 (Day 9)
			Tgfb	Arg1	Indo	Il-2	Nos2			Tgfb	Arg1	Indo	Il-2	Nos2
		untreated	1	1	1	1	1		untreated	1	1	1	1	1
			0.754024	1.36497	1.44311	1.2251	0.815012			1.25801	0.764101	1.3531	1.56511	0.727002
			1.22498	1.11602	0.856023	0.812033	1.333			1.3851	1.4229	0.762102	1.212	0.947893
			1.11601	0.865101	1.21399	0.75398	1.2551			0.86311	0.835002	0.985019	0.763131	1.45093
			0.865012	0.769007	0.952003	1.0521	0.72499			0.94298	1.2281	1.12197	0.815078	1.25198
		iRFA	13.533	15.112	10.4431	1.43311	0.665101		iRFA	19.5541	20.8821	9.1249	2.02299	2.51197
			8.53212	7.8231	7.52099	0.89399	1.32103			10.353	10.431	12.3351	0.920958	0.862121
			14.338	12.684	8.11198	1.12401	1.47501			15.667	15.812	16.763	1.25402	1.02211
			7.55209	9.1211	12.485	1.55119	0.942981			9.77202	17.357	10.117	1.55803	1.54502
			10.125	10.338	16.3521	0.934109	0.822897			17.3339	12.6841	8.29393	0.861991	0.61199
		Figure 4D
			Number of CD11b+ cell/HP			Number of microvessel/HP
			Untreated	iRFA D3	iRFA D9	Untreated	iRFA D3	iRFA D9
		CT26	8	23	22	3	8	9
			6	18	33	5	7	12
			12	34	41	3	9	14
			4	39	32	2	3	6
			10	26	25	4	6	5
			7	20	34	1	5	4
			5	17	19	2	3	9
			3	22	39	3	8	12
			11	35	20	0	7	11
			8	58	63	3	5	15
		MC38	15	32	24	4	2	5
			5	46	46	0	6	10
			18	16	25	1	8	13
			8	31	12	3	3	6
			4	15	32	0	5	6
			10	9	8	5	6	3
			9	40	22	3	5	7
			3	35	52	4	0	8
			2	28	18	2	4	13
			17	15	36	1	6	10

## Sheet: Figure 5
	Figure 5A	CD3/CD11b ratio					Figure 5B	CD8/Treg ratio
		CT26		MC38				CT26		MC38
		Untreated	iRFA	Untreated	iRFA			Untreated	iRFA	Untreated	iRFA
	Day 3	0.44	0.19	1.3	0.52		Day 3	1.1	0.62	1.98	0.69
		0.39	0.211	1.03	0.65			0.99	0.54	2.12	0.85
		0.58	0.18	0.95	0.75			1.2	0.74	1.45	0.54
		0.5	0.16	1.22	0.45			1.25	0.67	1.67	0.64
		0.48	0.22	1.42	0.37			0.88	0.51	1.25	0.75
	Day 9	0.59	0.21	0.42	0.21		Day 9	0.99	0.62	1.25	0.46
		0.45	0.23	0.63	0.32			0.87	0.54	1.67	0.52
		0.53	0.15	0.55	0.42			1.15	0.45	1.16	0.67
		0.4	0.19	0.72	0.2			0.76	0.56	1.75	0.84
		0.49	0.165	0.48	0.25			0.88	0.71	1.18	0.92
	Figure 5C	Positve rate in CD8+
		CT26 (Day 3)			CT26 (Day 9)			MC38 (Day 3)			MC38 (Day 9)
		GrzB	IFN	PD-1	GrzB	IFN	PD-1	GrzB	IFN	PD-1	GrzB	IFN	PD-1
	untreated	32	18.8	25.5	33.6	18.6	32.5	34.8	37.3	32.5	24.5	28.6	22.2
		35.8	22	25.8	30.7	21	34	36.2	39.2	26.5	22.5	32.1	19.3
		27.8	17.6	22.5	37.1	16.4	29.9	29.5	32.4	26.7	25	25.3	25.4
		31.1	18.9	23	35.6	19.3	30.5	33.2	31.5	30.7	28.3	20.2	27.2
		33.3	19.2	20.8	38	17.2	33.1	30.1	40.2	29.5	21.7	26.2	19.3
	iRFA	20.4	12.7	14.3	19.2	10.2	14.5	20.4	12.7	14.3	11.2	10.4	11.1
		15.8	10.9	16.2	16.4	11.5	19.4	16.7	16.4	16.2	9.4	7.3	7.2
		18.3	14	13.7	21.5	10.8	16.2	22.5	10.5	12.3	8.3	12.2	8.3
		20.7	13.1	15	18.9	12.1	16.3	24.2	14.2	15.2	14.2	8.4	14.5
		17.3	11.8	14	19	11.9	18.7	18.2	11.2	17.8	12.5	13.6	10.6
	Figure 5D	CFSELOW (%)
		CT26			MC38
		CD8+	CD8+ +CD11b+(spleen)	CD8+ +CD11b+(tumor)	CD8+	CD8+ +CD11b+(spleen)	CD8+ +CD11b+(tumor)
		75.8	31	24.8	71.8	35.9	21.2
		72	37.9	27.1	68.3	45.7	20.2
		78.2	46.3	21.9	75.2	33.4	24.6
		79.7	41.1	27.2	65.2	39.6	25.2
		68.12	31.1	35	66.6	37.3	18.6
	Figure 5F	Tumor size (mm2)								Figure 5G
			CT26	CT26 +CD11b+	MC38	MC38+CD11b+				Cell/g tumor
	Day 6	1		9.8						CD3		CD8		CD3		CD8
		2		10.15						CT26	CT26 +CD11b+	CT26	CT26 +CD11b+	MC38	MC38 +CD11b+	MC38	MC38 +CD11b+
		3		9.92						4.7213	1.9406	3.3095	1.0411	6.4297	2.7597	4.2516	1.1617
		4		8.32						5.1098	1.3923	2.3587	0.7385	5.8003	2.0502	3.4183	0.8423
		5		10.88						5.7004	1.6397	3.0199	0.8192	8.2096	3.6221	6.7804	0.7873
	Day 8	1	8.32	27.54	7.12	9.29				4.7584	1.5001	2.5316	0.9702	7.5601	3.2096	5.1232	0.8185
		2	9.3	28.6	6.24	10.24				5.2303	1.541	2.8092	0.9315	8.0422	3.0216	4.9089	0.7018
		3	8.68	24.96	6.48	8.32
		4	7.29	25.5	6.75	9.92				Positive rate in CD8+
		5	7.02	23.46	8	9.24				GrzB		IFNγ		GrzB		IFNγ
	Day 10	1	12.16	46.22	10.23	13.86				CT26	CT26 +CD11b+	CT26	CT26 +CD11b+	MC38	MC38 +CD11b+	MC38	MC38 +CD11b+
		2	16.65	48.24	8.68	16.77				35.5	13.2	13.2	6.74	35.5	11.5	18.4	8.67
		3	11.55	44.16	8.32	14.76				29.8	18.5	9.9	8.02	23.6	13.6	21.3	10.2
		4	10.88	45.88	9.3	15.48				31	16.4	12.9	5.8	34.3	15.8	15.7	9.35
		5	8.64	40.2	10.88	15.05				30.8	16.2	10.5	6.8	38	14.6	17.2	7.65
	Day 12	1	22.05	65.6	14.7	20.24				30.4	15.6	12.5	7.23	30.3	12.5	19.5	12.8
		2	24.99	74.8	14.43	24.96
		3	21.6	61.5	12.95	23.4
		4	20.24	62.25	13.68	24
		5	16.8	55.5	15.48	23.97
	Day 14	1	37.17	92.92	23.22	30.09
		2	40.8	99.84	20.7	36.96
		3	35.99	87.36	17.1	37.62
		4	35.34	87.4	22.92	40.8
		5	31.32	78.2	25.2	35.99
	Day 16	1	57.75	106.09	38.76	48.96
		2	60.75	112.27	34.56	51.83
		3	54.75	98.98	30.78	58.46
		4	51	104.03	35.38	60.75
		5	46.2	93.84	37.17	55.44
	Day 18	1	79.05	142.78	60.04	64.74
		2	80.75	153.67	51.48	71.34
		3	72.9	127.44	47.88	75.4
		4	67.94	137.64	52.44	81.7
		5	64.5	124.2	54.51	77.28
	Day 20	1	100.94	163.75	80.96	84.28
		2	103.95	172.8	71.34	90.16
		3	93.84	148.83	68.73	101.92
		4	89.1	167.4	73.92	104.03
		5	87.12	145.2	77.28	97.85
	Day 22	1	120.96	197.2	100.98	102.9
		2	129.92	204.13	94.05	109.18
		3	119.88	183.58	83.66	122.04
		4	114.24	187.68	92.15	132.24
		5	105.04	172.8	95.06	116.63
	Day 24	1	143.84	231.03	127.68	141.45
		2	161.2		120.96	133.28
		3	142.6	230.88	99.96	147.84
		4	139.15	221.92	109.14	158.75
		5	127.65	207.9	114.48	148.68
	Day 26	1	179.52	252.72	165	167.68
		2	188.5		147.5	156.16
		3	172.92	250.8	119.88	177.92
		4	168.96	267.3	132.16	186.02
		5	156.16	226.08	136.73	176.88

## Sheet: Figure 6
	Figrue 6A	CCL2 mRNA (fold change)									Figure 6C	CCR2 positve rate					Figure 6D	No. of cells/g tumor (106)
		CT26				MC38						CT26		MC38
		D3	D6	D9	D12	D3	D6	D9	D12			Total CD11b+	CD11b+L6yC+	Total CD11b+	CD11b+L6yC+			CD11b+	CD11b+Ly6C+	CD11b+Ly6G+	F4/80+
	untreated	1	1	1	1	1	1	1	1		untreated	53.4	92.8	44.6	98.2		CCL2WT-CT26	24.0903	11.0621	7.0921	6.5387
		0.855024	1.16098	1.10111	1.48298	1.24593	1.42299	1.55197	0.674974			40	94.9	47.3	92.4			20.5622	9.1198	5.0526	6.6702
		1.15096	1.20609	0.786063	1.62701	1.369	1.25034	0.865054	0.944002			46.8	82.1	42.8	95.6			19.6614	9.5606	5.8887	4.3205
		1.05039	1.01397	0.888993	1.41514	0.883965	0.68399	1.12708	1.55202			42.2	85.2	39.6	89.7			23.5786	10.7331	6.3495	7.2312
		0.944923	1.11402	0.824013	1.5002	0.763027	0.892188	0.823964	1.26773			47.6	90	38.1	97.8			22.1905	10.0296	6.1231	6.1523
	iRFA	20.102	23.013	21.1349	20.0231	25.656	23.7331	24.993	15.186		iRFA	72.3	97.4	67.9	97.6		CCL2-/--CT26	13.2897	3.8234	6.3392	3.2221
		15.465	21.0651	17.0921	14.388	23.133	28.364	22.483	23.2111			54	95.3	58.4	95.3			10.2415	4.1713	4.9312	1.2088
		17.333	17.6522	19.868	17.2559	32.463	20.2949	20.382	18.336			63.5	94.6	62.3	94.1			12.3504	3.2005	5.5803	3.7279
		19.3061	20.1548	18.0161	18.132	27.1251	32.1551	17.437	20.155			65	81.7	70.5	90.3			12.6817	3.7286	6.0199	2.9402
		18.1049	18.614	18.3806	16.2339	22.116	21.312	25.1519	16.6668			60.2	93.6	64.8	98.2			11.9595	4.0811	5.6331	2.4193
																	CCL2WT-MC38	18.321	7.2232	4.6475	7.8334
		CT26				MC38												24.1611	10.3495	6.7603	7.5091
																		15.3602	6.1114	3.9822	5.4034
																		16.3787	5.8705	4.6632	3.0132
																		19.7522	7.8167	5.8476	6.0298
																	CCL2-/--MC38	10.3424	2.5233	6.8525	1.1486
																		8.4376	2.2087	4.32175	1.4225
																		12.2304	4.3095	4.7274	3.3387
																		7.8399	1.5289	4.1226	2.5826
																		9.6432	1.8712	5.6203	2.1211
	Figrue 6E	mRNA (fold change)									Figrue 6F	Tumor size (mm2)					Figrue 6G	No. of metastatic nodule
		IL10	IL6	TGFβ	Arg1	INDO	TNFα					CT26-CCL2WT	CT26-CCL2-/-	MC38-CCL2WT	MC38-CCL2-/-			CT26-CCL2WT	CT26-CCL2-/-	MC38-CCL2WT	MC38-CCL2-/-
	CCL2WT-CT26	3.73115	5.10185	3.5811	6.67902	4.93208	3.02805				Day 12	52.26	53.96					56	3	2	0
		2.9834	4.22809	2.71903	4.8807	3.19482	2.55274					51	62.32					96	16	3	0
		3.04345	4.5734	3.01198	5.12338	3.80761	2.60099					59.25	61.56					58	8	0	0
		2.9311	4.15242	2.97609	6.58128	4.4821	3.0038					59.2	59.28					66	15	4	0
		3.31034	4.9423	3.20892	5.74002	4.0982	2.82304					58.46	53.82					43	22	2	0
	CCL2-/--CT26	1	1	1	1	1	1				Day 14	35.99	34.16	49.64	48.24			79	9	3	0
		0.969231	0.981084	1.35833	0.850833	1.19845	1.31921					40.95	40.8	56.94	50.92
		1.07187	1.14083	0.838429	1.15284	1.04487	1.11354					39.05	35.99	51.06	46.8
		0.953453	1.25056	0.880674	1.09963	0.957325	0.740399					37.95	36.85	58.32	51.06
		0.991203	1.08892	0.93435	0.973985	0.787327	0.89472					36.3	37.21	48.96	46.23
	CCL2WT-MC38	3.07842	2.35872	5.23099	2.65539	2.92847	4.09837				Day 16	55.44	39	31.68	28.98
		2.75009	4.23947	6.34877	4.29703	6.28375	5.23947					60.75	48.84	32.4	28.14
		5.89034	3.00872	3.25987	3.02348	3.89478	2.87493					57.75	42.9	34.56	30.36
		3.3114	5.12087	2.70835	4.04087	2.73629	1.39473					50.4	44.2	37.44	31.74
		5.00875	3.87234	2.09374	2.17498	3.10388	3.08945					56.88	40.26	28.56	28.98
	CCL2-/--MC38	1	1	1	1	1	1				Day 18	91.14	55.48	41.54	38.43
		0.962349	1.13949	1.33875	0.877349	0.776632	1.25963					93.84	71.34	43.52	36.6
		0.768402	1.25873	0.82387	0.693776	1.23847	0.842948					91.2	63.96	45.56	41.54
		0.974533	0.877723	0.748805	0.967739	1.68372	0.737484					76.56	62.32	41.18	37.52
		1.34974	0.780848	0.900874	1.25977	0.837428	0.900284					88.11	57.27	39.22	34.17
											Day 20	128.62	77.35	54.4	45.36
												137.86	91.14	59.28	47.52
												132.16	89.28	63.96	51.75
												117.16	83.7	62.78	45.75
												123.17	78.12	48.36	43.31
											Day 22	165.1	108.12	80.64	60.35
												171.52	116.28	77.42	53.04
												166.37	113.22	83.3	64.6
												146.32	103.88	88.36	62.32
												154.88	98	72.24	56.21
											Day 24	221.92	135.7	101.92	81.7
												224.84	148.68	92.4	79.98
												201.15	142.5	95.4	86.33
												198.45	124.2	105.93	77.28
												203.85	119.6	90.09	67.94
											Day 26	273.84	147.2	128.8	96.6
												293.7	175.36	138.24	99.84
												249.28	162.54	124.2	103.88
													154.94	139.15	90.16
												260.4	135.72	119.6	87.22
											Day 28	337.75	179.28	166.98	116.48
													202.94	178.02	128.52
												297.36	190.35	168.75	126.14
													187.44	189.95	101.92
												300.82	154.58	154.28	102.9

## Sheet: Figure 7
Figure 7A	CCL2 mRNA (fold change)					Figure 7B								Figure 7C	CCL2 mRNA (fold change)
	CT26		MC38											CT26	1	1.5183	1.90087	0.812039	2.40232
	Isotype	αTNF-α	Isotype	αTNF-α										CT26+TAM	21.009	18.1093	28.9843	12.0893	16.1883
	18.8734	1	12.873	1										CT26+TAM+αTNF-α	1.30675	1.09968	1.80654	2.11097	2.59764
	15.0089	1.39098	8.73641	0.97364										CT26+TAM+αTFNR1	1.91078	1.19764	1.02088	1.30937	0.751975
	13.1871	0.547421	10.8738	1.12938										MC38	1	1.3298	1.00934	1.43204	0.743402
	16.1508	1.10838	13.009	1.42881										MC38+TAM	8.98309	10.8773	6.82809	9.23408	5.83944
	14.873	0.946902	7.5523	0.772374										MC38+TAM+αTNF-α	1.28405	0.673987	1.09374	1.94783	0.877231
														MC38+TAM+αTFNR1	1.45092	0.987304	1.6381	1.20388	0.893745
Figure 7E	CCL2 mRNA (fold change)
	0hr	6hrs	12hrs	24hrs										Figure 7D	CCL2 (pg/mL)
CT26	1	15.0088	26.1097	67.9808										CT26	225.054	188.111	198.269	146.002	177.131
	1.50832	18.1089	31.9827	57.8237										CT26+TAM	1113.02	613.672	867.23	748.222	913.024
	1.91234	21.9967	45.0083	65.0836										CT26+TAM+αTNF-α	145.453	177.324	211.803	223.323	168.805
	0.798763	12.1099	29.2087	49.1108										CT26+TAM+αTFNR1	115.604	163.554	134.981	98.0712	103.148
	1.69901	14.0739	43.0127	44.0836										MC38	56.0087	45.0874	59.3842	67.7623	58.8309
MC38	1.90483	5.21084	12.0736	15.8033										MC38+TAM	382.098	322.035	286.239	308.113	319.008
	0.793987	8.37494	14.9884	16.8933										MC38+TAM+αTNF-α	62.7628	59.6312	56.7209	54.9283	42.8526
	1.00794	6.9846	17.0973	19.0093										MC38+TAM+αTFNR1	66.1203	49.7328	50.9067	52.3984	57.1291
	0.932349	9.12089	21.0888	14.809
	1.20877	5.79741	16.701	18.7763

## Sheet: Figure 8
	Figure 8A	Tumor size (mm2）											Figure 8B	Tumor weight (g)					Figure 8D	Surival time										Figure 8G	Tumor size (mm2）
			CT26					MC38						CT26					CT26					MC38									CT26					MC38
		No. 0f mouse	vehicle	CCR2a	αPD-1	CCR2a+αPD-1		vehicle	CCR2a	αPD-1	CCR2a+αPD-1			vehicle	αPD-1	CCR2a	CCR2a+αPD-1		Days	vehicle	CCR2a	αPD-1	CCR2a+αPD-1	Days	vehicle	CCR2a	αPD-1	CCR2a+αPD-1				No. 0f mouse	CCL2WT+vehicle	CCL2WT+αPD-1	CCL2-/-+vehicle	CCL2-/-+αPD-1		CCL2WT+vehicle	CCL2WT+αPD-1	CCL2-/-+vehicle	CCL2-/-+αPD-1
	day 12	1	47.45	49.58	40.3	52.93	day 14	48.28	44.2	44.88	40.95			0.559	0.469	0.443	0.15		25	1				38	1						Day 12	1	59.04	50.25	47.12	57.8	Day 14	55.38	49.64	46.8	45.44
		2	50.37	50.82	46.08	57.75		39.65	51.68	45.54	50.92			0.711	0.678	0.399	0.3		24	1				42	1							2	54.72	54.72	55.76	49.5		53.04	56.04	45.44	44.2
		3	52.44	53.04	43.52	56.28		42.21	44.73	39.06	38.86			0.812	0.732	0.512	0.21		32	1				32	1							3	51	59.04	48.36	49.92		49.64	48.24	44.73	43.92
		4	42.6	51.68	42.24	49.96		43.25	48.99	43.47	42.21			0.645	0.78	0.552	0.19		25	1				29	1							4	59.2	59.2	50.7	54.12		56.94	50.92	43.92	48.51
		5	46.92	52.14	45.5	56.4		38.4	50.37	51.75	45.56			0.663	0.653	0.412	0.25		33	1				35	1							5	51.68	49.68	52.26	55.44		48.96	46.8	42.48	44.73
		6	45.5	48.28	44.85	54.24		43.52	47.45	49.68	50.37			0.739	0.59	0.377	0.39		28	1				44	1						Day 14	1	27.75	33.12	30.96	28.98	Day 16	32.21	28.56	26.52	21.44
		7	48.18	55.08	46.8	49.28		51.35	48.1	40.3	42.78			MC38					34	1				38	1							2	31.5	32.34	31.08	24.15		29.93	28.14	25.16	23.46
		8	49.64	52.44	45.15	55.3		46.8	36.4	43.55	40.71			vehicle	αPD-1	CCR2a	CCR2a+αPD-1		26	1				32	1							3	32.68	35.42	36.72	29.93		31.39	30.36	30.6	24.84
	day 14	1	28.6	29.16	26.98	35.75	day 16	30.8	27.3	36.96	35.75			0.662	0.452	0.362	0.112		32		1			44		1						4	34.2	27.69	37.62	27.72		31.08	27.82	25.53	29.67
		2	34.72	34.45	27.44	38.43		34.84	36.92	26.55	33.28			0.583	0.462	0.441	0.231		35		1			52		1						5	29.64	36.3	31.05	32.4		28.4	29.76	24.79	30.53
		3	33.2	37.2	30.78	43.47		25.48	34.68	35.1	29.44			0.472	0.612	0.409	0.145		34		1			66		1					Day 16	1	51.12	48.38	39.52	35.88	Day 18	41.89	38.43	38.08	26.98
		4	28.52	35.3	26.42	39.44		32.24	32.64	38.35	30.6			0.689	0.389	0.333	0.265		32		1			46		1						2	56.16	50.02	41.04	30.96		42.09	37.44	36.18	26.22
		5	32.8	36.85	29.48	40.3		34.68	28.56	33.8	29.25			0.562	0.637	0.412	0.307		36		1			36		1						3	59.54	47.58	44.8	34.96		45.56	40.32	40.3	29.82
		6	34.17	38.35	35.99	36.18		34.17	30.06	31.85	28.8			0.461	0.571	0.289	0.185		30		1			56		1						4	56.7	43.92	46.8	28.56		41.18	37.52	35.1	31.12
		7	35.19	30.8	28.56	39.65		34.84	36.04	35.75	35.84								35		1			42		1						5	50.05	50.05	43.5	32.68		43.31	42	34.68	32.66
		8	32.48	35.42	30.21	37.2		28.6	35.84	33.15	37.44								43		1			49		1					Day 18	1	73.71	64.6	46.5	41.04	Day 20	58.22	50.25	48.99	31.08
	day 16	1	45.54	42.56	35.99	32.13	day 18	46.12	36.96	32.13	35.99		Figure 8C	No. of metastatic nodule					27			1		46			1					2	74.8	68.53	48.98	38.48		59.04	51.68	46.9	32.56
		2	51.75	36.97	37.56	36.04		51.35	40.32	44.02	30.24			CT26					32			1		35			1					3	80.99	62.9	49.14	35.52		62.25	52.44	52.26	31.5
		3	48.16	37.2	38.28	45.36		44.02	39.05	33.04	38.08			vehicle	αPD-1	CCR2a	CCR2a+αPD-1		22			1		52			1					4	71.76	63.99	52.26	31.68		50.25	47.36	45.56	35.25
		4	42.09	35.3	37.92	40.12		50.32	39.76	29.12	25.76			46	34	11	0		37			1		40			1					5	69.99	58.65	51	34.56		54.75	52.26	43.47	36.75
		5	46.92	38.43	39.33	37.95		53.04	36.4	44.64	42.56			88	77	22	3		23			1		28			1				Day 20	1	83.3	81.48	53.82	50.82	Day 22	77.9	68.64	63.96	35.04
		6	45.5	38.35	40.48	38.64		49.64	37.52	42.16	40.7			57	52	39	8		27			1		36			1					2	87.22	87.22	56.16	42.48		78.85	65.36	62.26	40.5
		7	55.2	36.8	40.32	36.96		47.45	40.47	47.52	46.62			38	44	13	11		32			1		38			1					3	99.96	90.16	56.58	43.92		84.48	72.09	70.98	39
		8	49.64	37.52	42.92	36.84		44.64	39.44	44.22	44.73			76	40	10	0		29			1		44			1					4	89.19	84.28	63.96	40.7		71.28	60.48	58.22	35.72
	day 18	1	74.26	47.24	51.06	33.66	day 20	61.2	47.25	46.23	47.25			65	69	34	2		42				1	49				1				5	82.32	76.44	61.5	39.33		79.68	63.18	56.16	42.75
		2	75.53	51.75	62.12	38.76		65.12	44.64	53.28	50.16			MC38					54				1	56				1			Day 22	1	108.12	115.36	61.42	53.76	Day 24	92.4	93.73	77.28	39.6
		3	80.64	53.12	62.9	48.99		60.68	46.5	41.48	42.24			vehicle	αPD-1	CCR2a	CCR2a+αPD-1		48				1	68				0				2	122.08	125.28	66	55.44		99.96	90.16	82.66	47.58
		4	66.96	52.48	59.94	41.89		71.76	51.68	40.87	44.22			8	4	0	0		39				1	65				0				3	127.44	127.44	63.48	50.05		105.04	95.68	90.16	45.15
		5	72.09	57.75	59.86	39.74		72.38	48.96	51.59	43.55			6	0	5	0		44				1	54				1				4	123.9	116.39	75.44	45.92		90.09	80.84	70.47	43.07
		6	72.54	57.96	66.43	42.7		62.32	47.25	53.13	27.36			12	8	0	0		48				1	50				1				5	101.46	103.95	72.68	43.74		98.7	88.27	67.86	45.26
		7	89.61	56.96	64.38	46.23		59.2	51.75	60.04	53.72			15	10	7	0		37				1	70				0			Day 24	1	141.25	142.24	75.65	62.16	Day 26	121.8	116.48	90.16	45.26
		8	79.17	63.91	70	36.57		61.42	49.58	52.44	48.96			5	0	0	3		42				1	58				1				2	147.42	152.22	79.38	64.08		128.8	108.78	96.9	55.38
	day 20	1	104.98	55.76	86.52	39.65	day 22	74.62	56.94	63.96	46.8			7	5	4	0															3	163.35	147.5	82.32	56.28		139.15	125.84	108.48	52.36
		2	119.79	67.86	92.4	46.08		80.64	48.96	72.16	48.18																					4	161.25	136.73	88.74	62.16		119.6	101.92	94.05	48.84
		3	120.78	75.66	99.91	56.09		79.9	51.75	59.04	44.2																					5	139.52	132.16	84.28	53.76		127.53	111.72	80.84	53.25
		4	109.25	73.72	87.28	44.24		89.3	58.22	61.5	48.96		Figure 8E	cell/g tumor (106)					Figure 8F	positive rate (%)											Day 26	1	178.02	173.88	93.45	71.76	Day 28	152.32	143.99	117.16	56.16
		5	99.94	75.46	95.15	43.92		94.05	57.75	77.19	46.24			CD3						GrzB												2	186.02	183.48	94.94	75.75		159.82	131.89	125.84	68.64
		6	118.14	70.56	102.2	46.61		77.08	54.76	74.62	34.72			vehicle	αPD-1	CCR2a	CCR2a+αPD-1			vehicle	αPD-1	CCR2a	CCR2a+αPD-1									3	187.05	171.25	97.92	69.92		168.75	154.88	135.52	63.91
		7	126.5	61.96	96.96	56.88		72.8	61.5	82.77	44.02		CT26	3.0796	3.4088	4.8322	10.3232		CT26	14.1	17.1	32.7	62.4									4	189.44	168.96	102.9	72.68		136.25	129.47	108.78	57.72
		8	122.22	74.25	105.6	42.6		79.05	53.28	70.31	48.28			2.4867	2.9823	3.9124	8.5195			10.2	12.6	27.6	54.2									5	166.32	159.72	105.73	66.75		154.28	135.52	97.97	61.56
	day 22	1	124.23	69.08	105.48	47.25	day 24	91.35	66.3	80.99	50.32			2.8653	3.0652	4.5582	9.0763			13.1	13.2	30.1	56.4								Day 28	1	205.62	217.83	117.3	85.26	Day 30	183.04	174.08	139.32	71.76
		2	138.86	86.1	124.74	54.75		98.44	58.32	87.22	48.96			2.6598	3.1593	4.2108	8.8632			12.8	12	32	58.3									2	224.36	224.36	124.2	95.88		191.7	166.25	144.9	84.28
		3	139.92	88.74	119.79	60.75		94.86	59.94	67.08	48.99			2.9037	2.8852	4.0373	9.2183			11.8	13.1	30.6	60.2									3	233.45	218.04	127.44	82.32		207.9	183.75	152.22	80.04
		4	135.42	85.26	116.16	48.68		104.16	73.71	76.26	56.16			CD8						IFNγ												4	239.76	203.52	121.8	84.66		172.8	158.72	139.15	74.52
		5	119.19	95.12	120.5	51.57		111.87	70.07	96.9	55.48			0.7978	1.0062	1.4409	3.1818			12.4	13.9	25.8	35.8									5	197.38	195.19	130.68	80.51		185.6	168.96	122.72	79.17
		6	146.62	84.39	128.12	54.51		94.76	67.15	93.1	44.2			0.6046	0.7058	1.1293	2.3753			9.9	9.05	19.9	24.7
		7	156.4	79.56	124.2	64.97		85.26	70.55	101.76	52.44			0.6656	0.8422	1.3877	2.7732			10.5	11.2	22.5	32.3
		8	148.32	74.25	130.08	50.7		91.35	62.65	83.52	51.48			0.7084	0.8023	1.2635	2.7814			11.3	11.9	23.7	27							Figure 8H	Surival time
	day 24	1	124.23	85.26	138.89	57.68	day 26	103.95	77.43	94.08	52.16			0.6755	0.7944	1.2988	2.8984			10.3	10.4	20.6	33.2							CT26					MC38
		2	145.14	103.24	158.86	66.3		111.18	70.52	98.88	52.54			CD3						GrzB										Days	CCL2WT+vehicle	CCL2WT+αPD-1	CCL2-/-+vehicle	CCL2-/-+αPD-1	Days	CCL2WT+vehicle	CCL2WT+αPD-1	CCL2-/-+vehicle	CCL2-/-+αPD-1
		3	173.03	108.56	135.52	82.82		108.12	77.35	85.44	52.56			vehicle	αPD-1	CCR2a	CCR2a+αPD-1			vehicle	αPD-1	CCR2a	CCR2a+αPD-1							28	1				45	1
		4	167.56	113.74	133.68	61.5		125.35	91.08	90.16	60.48		MC38	2.5643	2.2595	3.1609	6.6322		MC38	28.8	31.5	50.9	65.5							30	1				42	1
		5	136.53	123.48	142.48	63.96		135.52	85.56	109.76	64.78			1.8935	2.0732	4.2268	7.1981			32.4	34.1	45.7	59.4							42	1				29	1
		6	164.56	101.52	150.89	69.7		109.76	83.66	105.45	56.88			2.1987	1.8834	3.2837	8.7839			24.6	28.9	52.6	55.2							32	1				34	1
		7	185.13	98.7	139.08	80.36		99.19	80.04	120.96	67.15			1.8706	2.7941	5.1093	6.245			30.3	35.7	48.9	62.8							34	1				48	1
		8	179.08	95.46	152.6	62.25		107.91	75.44	98.7	61.42			1.6212	1.9083	4.6313	7.5984			27.5	30.7	42.4	52							32		1			32		1
	day 26	1	181.76	115.64	178.92	79.98	day 28	120.75	94.64	109.76	63.64			CD8						IFNγ										36		1			52		1
		2	201.93	128.08	193.17	84.28		133.2	95	112.86	67.08			0.8245	1.0042	1.3683	2.2246			10.3	13.3	17.3	25.4							29		1			48		1
		3	233.55	133.28	176.15	96.12		129.6	98.88	108.78	66.3			0.5973	0.7804	1.5886	2.7849			8.22	14.6	16.8	22.6							48		1			56		1
		4	217.08	144.9	171.82	83.42		145.14	106.92	117.42	70.47			0.6689	0.8315	1.8537	3.3216			12.5	12.4	18.3	20.9							44		1			44		1
		5	180.86	151.13	189.95	81.84		156.25	102.72	139.15	78.2			0.5312	0.9944	1.4805	2.4739			7.85	10.6	16	23.1							44			1		52			1
		6	228.12	131.25	204.08	87.87		140	96.9	125.28	61.2			0.6763	0.6859	2.0632	2.3832			10.9	13.7	15.4	19.4							60			1		60			1
		7	237.25	120.75	186.12	99.91		119.84	97.85	140.3	75.65																			46			1		48			1
		8	230.85	122.57	212.84	85.36		124.26	93.1	123.05	81.88																			52			1		56			1
	day 28	1	222.44	130.68	216.66	93.96	day 30	159.82	118.72	125.28	90.78																			55			1		65			1
		2	249.55	155.89	244.26	99.68		165.06	123.17	132.16	85.44																			58				1	62				1
		3	278.74	153.69	218.04	111.25		167.4	123.6	142.78	79.17																			52				1	70				0
		4	247.94	166.98	212.88	97.01		184.71	137.86	143.96	80.96																			62				1	70				0
		5	218.74	170.84	218.7	99.64		191.7	122.57	166.05	93.74																			70				0	70				0
		6	231.84	161.13	248.64	106.56		160.93	116.48	146.32	78.3																			66				1	58				1
		7		141.48	230.55	118.44		141.52	125.44	161.04	92.12
		8	270.56	152.32	257.54	104.76		147.5	115.54	154.58	102.9
	day 30	1	248.72	148.96	268.64	101.92	day 32	197.2	138.88	162.44	106.92
		2	298.64	182.24	294.48	117.37		201.28	148.75	166.25	117.6
		3		175.89		131.04		190.08	162.44	173.88	84.48
		4	319.96	197.96	253.75	105.73		192.72	168.96	176.64	96.6
		5	261.84	211.14	282.26	117.52		213.15	159.3	195.96	110.24
		6	309.03	188.16		125.84		197.1	149.86	178.02	83.66
		7		166.34	285.52	133.12		174.15	147.56	187.05	106.82
		8		175.68	307.32	121.68		182.7	143.84	201.15	110.88

## Sheet: Supplementary table 3
group: 1= without residual tumor;2=with residual tumor	gender: 1=male;2=femal	age (year)	primary tumor site: 1=right colon;2=left colon;3=rectum	time to metastases:1=metachronous;2=synchronous	number of lesion:1=1;2=2;3=≥3	size of hepatic nodule:1=≤3cm；2=≥3cm	CEA level:1=＜200ng/ml;2=200-500ng/ml;3=＞500ng/ml	overall survival (month)	survival status:1=dided;0=live	time to new metastsis (month)	status of new metastasis:1=with new metastasis;2=without new metastasis
1	1	37	3	1	1	1	3	62	1	36	1
1	1	56	3	2	2	1	1	38	1	22	1
1	2	68	3	1	1	2	3	28	1	13	1
1	2	69	2	2	1	1	1	36	1	12	1
1	1	53	1	2	2	1	3	29	1	15	1
1	2	60	2	1	1	1	1	74	0	58	1
1	1	63	2	2	3	2	3	19	1	8	1
1	2	65	1	1	2	1	1	23	1	23	0
1	1	73	2	1	1	1	1	20	0	12	1
1	2	63	3	2	1	2	1	32	1	14	1
1	1	63	3	1	1	1	3	30	1	16	1
1	2	52	1	2	1	2	1	18	1	8	1
1	1	74	2	1	2	1	1	21	1	11	1
1	1	75	3	1	1	1	1	38	1	22	1
1	1	73	2	1	2	1	3	43	0	38	1
1	2	68	1	1	3	2	1	27	1	27	0
1	1	66	3	1	1	1	1	26	1	6	1
1	1	50	3	2	2	1	1	28	0	9	1
1	2	53	2	1	1	1	1	52	0	13	1
1	1	68	3	2	2	1	1	26	0	12	1
1	2	61	2	1	1	1	1	27	1	14	1
1	2	58	3	2	3	1	1	37	1	17	1
1	1	62	2	2	1	1	1	38	0	20	1
1	2	60	1	2	1	1	3	41	0	18	1
1	2	46	1	2	1	1	2	28	1	6	1
1	2	58	1	1	3	1	3	56	1	7	1
1	1	60	3	1	1	2	1	48	1	26	1
1	1	75	3	1	2	1	3	32	0	8	1
1	1	56	2	1	3	1	1	27	1	12	1
1	2	81	1	1	1	1	3	16	1	3	1
1	1	52	3	1	1	2	3	17	1	4	1
1	1	66	2	1	3	2	1	9	1	2	1
1	1	38	3	1	2	2	3	13	1	3	1
1	2	50	1	1	2	1	1	20	1	9	1
1	1	58	1	1	1	1	1	14	0	6	1
1	2	81	1	1	2	1	3	16	1	7	1
1	1	52	3	1	3	1	3	17	1	10	1
1	1	66	2	1	2	1	1	15	1	3	1
1	1	38	3	2	3	1	3	29	1	12	1
1	2	50	1	1	2	2	1	38	1	19	1
1	1	58	1	1	3	1	1	60	0	60	0
1	1	73	2	2	3	2	1	17	1	3	1
2	2	57	1	1	1	2	2	15	1	4	1
2	1	72	3	2	2	1	1	13	1	6	1
2	2	53	2	1	1	2	1	14	1	3	1
2	1	74	3	1	3	1	1	9	1	2	1
2	1	48	3	1	1	2	1	10	1	5	1
2	1	72	3	1	2	1	2	15	1	10	1
2	1	54	3	1	1	1	2	18	1	6	1
2	2	51	2	1	1	2	2	21	1	7	1
2	2	53	2	2	1	2	1	20	1	5	1
2	1	68	3	2	2	1	1	18	1	6	1
2	1	61	2	1	3	1	1	19	1	7	1
2	1	58	3	1	2	2	1	22	1	4	1
2	1	62	2	1	2	1	1	13	1	2	1
2	2	60	1	2	1	2	3	17	1	3	1
2	2	46	1	1	1	1	2	21	1	12	1
2	1	58	1	1	1	2	3	16	1	4	1
2	2	60	3	1	2	1	1	20	1	6	1
2	2	75	3	1	3	1	3	15	1	4	1
2	1	56	2	2	3	2	1	9	1	2	1
2	1	78	2	1	1	2	3	17	1	4	1
2	2	52	3	1	1	1	3	11	1	8	1
2	1	66	2	1	2	2	2	8	1	3	1
2	1	38	3	2	1	2	3	12	1	4	1
2	2	50	1	2	2	1	1	20	1	8	1
2	2	58	1	1	1	1	2	15	1	12	1
2	1	68	3	1	2	1	3	25	1	8	1
2	2	69	1	1	1	1	1	36	1	14	1
2	1	53	1	2	1	1	3	16	1	5	1
2	2	60	2	1	1	1	1	30	1	10	1
2	1	63	2	1	2	2	3	22	1	8	1
2	2	65	1	1	2	2	1	16	1	7	1
2	1	73	2	1	1	1	1	41	1	15	1
2	2	63	3	1	1	1	2	32	1	13	1
2	1	63	3	1	1	2	2	40	1	18	1
2	2	52	1	1	2	1	1	23	1	12	1
2	1	68	3	1	2	1	1	21	1	6	1
2	2	61	2	1	3	2	1	18	1	5	1
2	2	58	3	1	2	1	1	37	1	18	1
2	2	60	2	1	1	1	1	30	1	9	1
2	1	63	2	2	2	1	3	22	1	10	1
2	2	65	1	1	2	1	1	39	1	12	1
2	1	73	2	1	2	1	1	17	1	8	1
2	2	63	3	1	3	1	2	9	1	4	1
2	1	63	3	1	3	2	2	15	1	4	1

## Sheet: Supplementary Figure 1
		CT26												MC38
		untreated												untreated
		day 6	day 8	day 10	day 12	day 14	day 16	day 18	day 20	day 22	day 24	day26		day 6	day 8	day 10	day 12	day 14	day 16	day 18	day 20	day 22	day 24	day26
	1	15.12	17.55	27.6	38.08	60.35	79.98	95.52	121.9	149.16	176.64	193.75		7.75	12.21	20.9	37.7	48.96	64.5	79.12	91.67	121.8	139.15	158.76
	2	13.68	16.72	26.4	34.98	55.3	75.44	99.75	126.44	156.24	191.4	215.84		7.04	12.58	21.93	33.8	45.56	61.2	78.12	97.92	115.5	130.68	163.68
	3	12.71	13.86	25.75	39.53	59.76	68.85	81.7	115.5	147.72	176.68	201.48		8.96	12.48	22.36	35.75	46.24	66.99	80.04	100.7	124.94	149.34	166.25
	4	17.86	20.84	30.24	52.93	72.68	84.48	114.66	146.25	170.24	201.2	221.76		8.06	13.44	23.22	39.53	50.32	68.64	83.6	107.52	130.68	166.25	191.4
	5	16.1	21.2	29.8	44.2	67.5	80.75	103.42	135	166.25	194.54	218.04		6.2	9.1	17.16	27.84	38.44	49.64	68.53	83.52	101.85	122.96	146.16
		iRFA												iRFA
	1	12.48	19.11	27.3	39.52	57.75	76.54	105.52	129.5	155.2	186.96	202.42		7.68	11.2	20.68	35.96	44.85	59.25	73.98	95.06	124.2	142.78	166.25
	2	12.8	23.52	35.88	51.56	64.5	82.78	117.75	144.16	166.14	208.08	230.04		6.82	10.85	18.49	29	41.48	58.32	72.98	93.1	111.24	127.05	146.25
	3	8.96	16.77	22.36	42	65.57	78.26	106.86	132.68	155.04	193.02	234.9		8.58	12.24	21.15	37.17	46.92	63.96	80.64	99.96	120.96	135.7	155.76
	4	14.4	23.76	39	57.8	71.76	86.86	121.8	148.48	174.42	210.6	252.65		8.37	13.3	22.54	36.58	48.96	63.08	62.56	83.66	103.95	131.76	148.48
	5	11.84	21.84	35.88	48.96	63.75	81.6	113.05	135.75	160.08	197.38	230.04		7.8	11.16	23.03	39.04	51.83	69.7	85.26	108.78	134.55	153.72	168.96

## Sheet: Supplementary Figure 2
Figure S2A	Tumor size (mm2)		Hepa1-6					Figure S2B	Tumor weight (g)						Figure S2D	Survival time (day)
		No. of mouse	isotype	αPD-1	iRFA+isotype	iRFA+αPD-1			Vehicle	αPD-1	iRFA+vehicle	iRFA+αPD-1				Vehicle	αPD-1	iRFA+vehicle	iRFA+αPD-1
	day	1	53.72	46.5	51.68	49.58			0.54	0.435	0.578	0.623			32	1
	day 14	2	51.75	48.18	48.96	50.82			0.43	0.354	0.763	0.512			37	1
		3	49.5	49.64	53.46	47.52			0.488	0.298	0.625	0.474			33	1
		4	46.08	48.96	50.4	48.24			0.367	0.115	0.597	0.356			38	1
		5	52.44	43.52	56.51	52.14			0.455	0.32	0.732	0.708			36	1
		6	54.41	47.45	51.84	46.86			0.557	0.389	0.45	0.678			35	1
		7	52.93	50.37	54.72	50.16			0.612	0.409	0.635	0.567			45	1
		8	50.56	51.06	52.26	51.68			0.546	0.312	0.711	0.644			41	1
		9	53.12	48.99	57.6	46.8			0.352	0.275	0.788	0.71			47	1
		10	57.51	46.92	58.32	50.7			0.42	0.443	0.666	0.735			39	1
		1	62.37	45.99	40.3	28.6									54		1
	day 16	2	64.68	49.4	33.2	34.72									47		1
		3	62.32	50.16	39.65	33.2		Figure S2C	No. of metastatic nodule						51		1
		4	59.2	49.5	37.2	39.53			Vehicle	αPD-1	iRFA+vehicle	iRFA+αPD-1			50		1
		5	63.64	42.24	35.3	32.8			0	12	35	27			58		1
		6	66.88	49.68	38.43	35.15			5	3	13	8			43		1
		7	63.84	51	40.3	38.8			10	0	28	13			49		1
		8	62.32	53.72	39.44	32.48			14	0	12	4			45		1
		9	65.12	48.28	38.8	36.42			6	2	5	38			39		1
		10	69.42	47.57	40.87	35.3			3	4	14	9			46		1
		1	67.15	47.52	54.94	50.74			7	0	22	0			35			1
	day 18	2	70.68	51.06	45.8	50.4			20	7	28	11			31			1
		3	71.76	53.82	50.25	51.2			12	3	24	17			42			1
		4	66.22	51.59	52.14	53.2			0	0	8	26			30			1
		5	79.12	47.6	50.92	46.8									34			1
		6	75.84	50.82	47.45	49.3									35			1
		7	70.31	54.51	53.46	48.38									32			1
		8	74.52	51.75	55.44	53.7									31			1
		9	74.26	51.06	49.58	57.8									29			1
		10	75.53	48.01	58.08	50.15									38			1
		1	70.31	57.75	73.34	74.1									32				1
	day 20	2	80.64	57.96	68.2	63.51									37				1
		3	72.09	70.31	73.5	59.3									26				1
		4	72.54	64.6	68.64	69.42									38				1
		5	77.42	59.76	71.89	68.5									44				1
		6	87.22	62.25	61.62	65.4									42				1
		7	73.8	72.68	81.34	62.44									32				1
		8	79.68	63	76.95	77.22									35				1
		9	82.17	63.08	65.57	64.3									45				1
		10	90.78	60.75	67.3	72									41				1
		1	86.13	61.2	88.4	87.74
	day 22	2	104.94	59.86	92.3	91.2
		3	85.26	70.31	79.6	78.3
		4	86.33	75.05	96.4	76.44
		5	99.19	70.84	98.31	88.3
		6	106.4	73.47	106.8	76
		7	100.98	83.16	100.5	85.8
		8	96.82	67.94	98.5	94.6
		9	105.28	68.73	88.11	86.3
		10	109.25	62.64	99.86	93.2
		1	98.94	67.68	114.81	109.25
	day 24	2	120.78	69.12	131.67	122.22
		3	100.94	77.22	102.92	106.4
		4	110.74	79.56	134.52	96.82
		5	121.77	77.77	120.48	105
		6	120.19	87.72	132.24	95.88
		7	119.79	94.34	122.72	109.25
		8	113.22	81.18	130.25	98.94
		9	118.45	77.08	106.48	103.4
		10	126	70.98	126.42	108.64
		1	106.82	74.88	145.31	142.38
	day 26	2	134.07	76.63	151.2	152.22
		3	124.44	87.55	155.46	124.23
		4	141.25	91.67	161.84	116.82
		5	133.28	90.95	155.68	135.96
		6	142.38	92.82	161.04	133.56
		7	129.71	105.84	165.41	143.1
		8	124.23	94.86	180.76	141.25
		9	132.98	87.72	138.25	133.28
		10	145.08	82.65	146.24	132.98
		1	133.56	96.96	174.66	161.04
	day 28	2	152.22	94.62	183.52	192.76
		3	141.25	103.23	170.61	167.56
		4	162.36	122.5	204.12	140.3
		5	161.84	118.08	183.52	161.46
		6	181.76	121.77	164.56	165
		7	161.04	131.67	198.4	183.18
		8	145.14	101.92	201.93	170.61
		9	167.56	94.86	208.12	168.96
		10	173.03	95.95	168.98	173.03
		1	161.46	109.74	205.02	170.61
	day 30	2	183.18	122.72	212.48	225.32
		3	174.66	138.24	201.96	204.12
		4	170.61	144.9	251.1	168.19
		5	198.4	134.4	214.65	201.93
		6	204.12	139.52	197.16	185.42
		7	183.52	150.42	230.91	217.08
		8	168.19	119.18	234.96	185.76
		9	185.42	125.44	243.66	190.32
		10	201.93	120.28	204.36	206.98
		1	185.76	124.42	251.81	214.88
	day 32	2	217.08	137.72	253.44
		3	206.98	146.16	237.36	218.5
		4	213.3	165.45		209.56
		5	219.76	139.32	263.9	234.32
		6		146.72	240.7	218.04
		7	226.32	171.82	312.8	265.4
		8	190.96	137.94		228.48
		9	210.98	135.96		255.7
		10	246.24	143.64	245.85	261.6

[truncated: 6 more sheets: Supplementary Figure 4, Supplementary Figure 5, Supplementary Figure 6, Supplementary Figure 7, Supplementary Figure 8, Supplementary Figure 9]
